# Supplementary material for: Targeted mechanical stimulation via magnetic nanoparticles guides in vitro tissue development
Source: Nat Commun. 2023 Aug 30;14:5281. doi: 10.1038/s41467-023-41037-8 (PMC10465512; doi:10.1038/s41467-023-41037-8)
Supplement: Supplementary file 4 — Source Data [file 41467_2023_41037_MOESM4_ESM.xlsx]

## Sheet: Figure 1b
Figure 1b
		Control-normalized viability (%)
		Control	10 µg/mL	100 µg/mL	1000 µg/mL	5000 µg/mL
	Replicate 1	94.4681	75.3191	80.4255	91.0714	16.0714
	Replicate 2	105.957	92.5532	91.9149	88.3929	24.1071
	Replicate 3	99.5745	137.872	107.234	101.786	10.7143

## Sheet: Figure 1c
Figure 1c
		Amount of mobile cells
		Control	10 µg/mL	100 µg/mL	1000 µg/mL	Instant mixing 5000 µg/mL
	Replicate 1	0.52	88.32	96.28	97.93	0
	Replicate 2	0	96.05	94.59	97.55	0
	Replicate 3	1.09	96.35	98.53	98.07	0

## Sheet: Figure 1e
Figure 1e
	Number of organoids	Magnetic Force (N)
	1	9.13523e-11
	2	1.72787e-10
	3	1.54098e-10
	4	2.91068e-10
	5	1.35429e-10
	6	2.89246e-10
	7	1.06623e-10
	8	4.80107e-11
	9	2.93549e-10
	10	1.20278e-10
	11	2.82566e-10
	12	1.06598e-10
	13	2.4651e-10
	14	8.54166e-11
	15	2.09468e-10
	16	6.32551e-11
	17	3.95135e-10
	18	1.12154e-10
	19	1.43575e-10
	20	6.68813e-11
	21	1.56647e-10
	22	7.29085e-11
	23	1.89851e-10
	24	4.17146e-10
	25	9.20763e-11
	26	1.48244e-10
	27	1.16867e-10
	28	1.39012e-10
	29	1.86077e-10
	30	9.09091e-11
	31	2.38821e-10
	32	1.63286e-10
	33	1.62881e-10
	34	1.62477e-10
	35	1.62072e-10
	36	1.61668e-10
	37	1.61263e-10
	38	1.60858e-10
	39	1.60454e-10
	40	1.60049e-10
	41	1.59644e-10
	42	1.5924e-10
	43	1.58835e-10
	44	1.58431e-10
	45	1.58026e-10
	46	1.57621e-10
	47	1.57217e-10
	48	1.56812e-10
	49	1.56408e-10
	50	1.56003e-10
	51	1.55598e-10
	52	1.55194e-10
	53	1.54789e-10
	54	1.54384e-10
	55	1.5398e-10
	56	1.53575e-10
	57	1.53171e-10
	58	1.52766e-10
	59	1.52361e-10
	60	1.51957e-10
	61	1.51552e-10
	62	1.51148e-10

## Sheet: Figure 1f
Figure 1f
	Number of organoids	Volume (µm^3)
	1	5375.88
	2	3894.17
	3	10621.9
	4	17128.7
	5	3886.49
	6	5821.76
	7	8662.7
	8	3709.17
	9	18733.8
	10	7172.68
	11	18032.8
	12	7922.54
	13	11657.8
	14	6111.56
	15	10873.6
	16	3602.06
	17	10448.7
	18	9112.1
	19	6160.7
	20	5167.06
	21	5410.58
	22	5738.04
	23	8802.11
	24	13391
	25	4268.96
	26	9080.64
	27	6066.63
	28	4635.03
	29	6087.17
	30	5644.52
	31	6603.25
	32	7423.3
	33	7404.91
	34	7244.27
	35	7226.23
	36	7208.19
	37	7052.98
	38	7035.29
	39	7017.59
	40	6999.89
	41	6850.23
	42	6832.87
	43	6815.51
	44	6665.72
	45	6648.7
	46	6631.67
	47	6480.75
	48	6464.07
	49	6447.39
	50	6301.69
	51	6285.35
	52	6269
	53	6135.45
	54	6119.41
	55	6103.38
	56	6087.34
	57	5964.13
	58	5948.37
	59	5932.62
	60	5813.3
	61	5797.82
	62	5782.35

## Sheet: Figure 2a
Figure 2a
		Initial % mhPSCs (Volume of MagC, µm^3)
	Number of organoids	0.005	0.01	0.05	0.25
	1	11079.1	3097.77	45729.6	12827.4
	2	19.0696	477.674	4808.34	17118.5
	3	154.695	3998.01	413.844	20438.9
	4	1.52256	267.986	6565.92	15094.6
	5	1084.23	358.99	7233.99	1352.14
	6	7607.1	1516.53	13775.5	718.381
	7	519.649	2151.69	8993.77	24438.4
	8	1546.2	999.175	10239.8	4920.41
	9	1299.74	1192.96	17154.1	1524.69
	10	1863.06	14481.4	24578.9	3953.62
	11	1485.99	1119.88	25891.3	50006.6
	12	4799.58	6779.61	16377.4	13818.9
	13	132.306	961.819	17468.5	1580.15
	14	1971.75	1495.84	12319.4	20514.1
	15	1146.19	5096.43	21595.7	21095.5
	16	1721.18	341.772	17786.2	55018.2
	17	1605.67	1072.7	29740.6	46372.7
	18	1061.05	1990.61	15175.5	12489.2
	19	3894.55	2072.88	45211.3	57007.4
	20	1249.14	1673.88	17307.9	33518.3
	21	1434.91	7793.34	9036.35	39954.8
	22	na	5393.34	37136.4	30316.2
	23	na	5119.4	13068.8	59926.4
	24	na	24958.2	22268.2	62127.2
	25	na	na	10524.1	64451.8
	26	na	na	10469.8	47627.9
	27	na	na	18076.5	na
	28	na	na	24135.2	na
	29	na	na	12144.8	na
	30	na	na	16727.9	na
	31	na	na	9359.64	na
	32	na	na	2910.92	na
	33	na	na	16848.2	na
	34	na	na	17897.2	na
	35	na	na	13477.6	na
	36	na	na	13125.6	na
	37	na	na	14611.2	na

## Sheet: Figure 2b
Figure 2b
		Initial % mhPSCs (Force, N)
	Number of organoids	0.005	0.01	0.05	0.25
	1	1.69e-05	4.73e-06	6.98e-05	1.96e-05
	2	2.91e-08	7.29e-07	7.34e-06	2.61e-05
	3	2.36e-07	6.1e-06	6.31e-07	3.12e-05
	4	2.32e-09	4.09e-07	1e-05	2.3e-05
	5	1.65e-06	5.48e-07	1.1e-05	2.06e-06
	6	1.16e-05	2.31e-06	2.1e-05	1.1e-06
	7	7.93e-07	3.28e-06	1.37e-05	3.73e-05
	8	2.36e-06	1.52e-06	1.56e-05	7.51e-06
	9	1.98e-06	1.82e-06	2.62e-05	2.33e-06
	10	2.84e-06	2.21e-05	3.75e-05	6.03e-06
	11	2.27e-06	1.71e-06	3.95e-05	7.63e-05
	12	7.32e-06	1.03e-05	2.5e-05	2.11e-05
	13	2.02e-07	1.47e-06	2.67e-05	2.41e-06
	14	3.01e-06	2.28e-06	1.88e-05	3.13e-05
	15	1.74723e-06	7.78e-06	3.29e-05	3.22e-05
	16	2.63e-06	5.21e-07	2.71e-05	8.39e-05
	17	2.4503e-06	1.64e-06	4.54e-05	7.07e-05
	18	1.62e-06	3.04e-06	2.32e-05	1.91e-05
	19	5.94e-06	3.16e-06	6.9e-05	8.7e-05
	20	1.90717e-06	2.55e-06	2.64e-05	5.11e-05
	21	2.18591e-06	1.19e-05	1.38e-05	6.1e-05
	22	na	8.23e-06	5.67e-05	4.63e-05
	23	na	7.81e-06	1.99e-05	9.14e-05
	24	na	3.81e-05	3.4e-05	9.48e-05
	25	na	na	1.61e-05	9.83e-05
	26	na	na	1.6e-05	7.27e-05
	27	na	na	2.76e-05	na
	28	na	na	3.68e-05	na
	29	na	na	1.85e-05	na
	30	na	na	2.55e-05	na
	31	na	na	1.43e-05	na
	32	na	na	4.44e-06	na
	33	na	na	2.57e-05	na
	34	na	na	2.73e-05	na
	35	na	na	2.06e-05	na
	36	na	na	2e-05	na
	37	na	na	2.23e-05	na

## Sheet: Figure 2c
Figure 2c
		hNTmOs with single lumen (%)
	Initial % mhPSCs	No Mag	Mag
	0	64.2857	64.2857
	0.5	63.6364	66.6667
	1	64.2857	65.625
	5	22.8571	28.5714
	25	37.5	16

## Sheet: Figure 3a
Figure 3a
	c*	d*
	0	1
	0	1
	0	1
	0	1
	0	1
	0	1
	0	1
	0	1
	0	1
	0	1
	0	1
	0	1
	0	1
	0	1
	0	1
	0	1
	0	1
	0	0.984987
	0	0.725258
	0	0.61367
	0	0.573604
	0	1
	0	0.860194
	0	1
	0	1
	0	0.101533
	0	1
	0	1
	0	0.172107
	4.02051	0.296091
	4.51033	0.473768
	4.713	1
	4.96389	0.718498
	5.37315	0.664134
	5.75585	0.70696
	5.79358	0.751741
	5.92962	0.540461
	6.6023	0.460317
	6.81658	0.673201
	8.04102	0.252878
	8.4146	0.823879
	8.57359	0.456805
	9.02066	0.0853133
	9.426	0.490113
	9.69303	0.956134
	9.92779	0.349245
	10.542	0.423034
	10.6212	0.451746
	10.7463	0.205927
	11.0875	0.107801
	11.5117	0.549044
	11.5872	0.0970914
	11.7949	0.924937
	11.8592	0.226834
	12.0615	0.153945
	13.2046	0.19141
	13.531	0.0419391
	13.6332	0.0437018
	13.7636	0.482238
	13.9194	0.494094
	14.139	0.316818
	14.4603	0.695297
	14.8917	0.123903
	16.082	0.0652452
	16.1195	0.0942249
	16.8292	0.301468
	17.1472	0.295544
	17.2676	0.374847
	17.3807	0.0405571
	17.7888	0.289727
	18.0413	0.105725
	18.852	0.108198
	19.3861	0.409184
	19.8069	0.148459
	19.8556	0.0782731
	20.1025	0.0311301
	20.4497	0.193123
	20.5953	1
	20.8894	0.524372
	21.0841	0.285874
	21.2424	0.418701
	21.4926	0.110182
	21.602	0.0346232
	22.175	0.338299
	22.5516	0
	23.0234	0.212861
	23.1743	0.112659
	23.565	0.0202177
	23.6688	0.725523
	23.7185	0.168134
	24.123	0.0163468
	24.8195	0.048789
	25.2438	0.0384768
	25.7208	0.193695
	26.4092	0.0634921
	26.8658	0.0592705
	27.062	0
	27.2663	0
	27.5273	0
	27.8388	0.582677
	28.278	0
	28.4741	0.830872
	28.7793	0
	28.9205	0.611452
	28.9679	0.239656
	29.0791	0.31597
	29.6481	0.124528
	29.7834	0
	31.6261	0.385762
	31.8636	0.034172
	32.2389	0
	32.991	0.0342146
	33.0115	0.0485528
	33.2626	0
	33.6584	0
	34.0829	0.0485219
	34.2944	0.20097
	34.5351	0.0541311
	34.7615	0.0176157
	35.3848	0.641368
	35.5777	0.0171908
	38.7721	0.139136
	39.6138	0.00746965
	40.8995	0.0861183
	41.1907	0
	41.2909	0
	41.7583	0.267717
	42.0271	0.616642
	42.073	0.0801269
	42.1681	0.024972
	42.4848	0.0521968
	42.8679	0
	43.2041	0.841141
	43.3808	0.419223
	44.3501	0.244218
	47.3377	0.243515
	48.4652	0.117204
	50.4876	0
	51.4415	0.0275841
	52.7102	0
	53.106	0
	55.0545	0.141606
	55.6777	0.0846457
	56.9482	0.46443
	57.841	0.259714
	58.1582	0
	58.9747	0
	61.786	0.236893
	63.2522	0
	63.7272	0
	64.8061	0.178208
	65.982	0.267496
	66.5251	0
	68.8182	0
	69.5971	0.0177165
	70.7697	0
	71.0065	0.0594142
	72.3013	0.0756646
	82.3814	0.321359
	82.5818	0
	83.5165	0.0866142
	83.5577	0
	86.4082	0.193483
	86.7616	0
	94.6754	0
	98.973	0.272162
	102.977	0
	105.068	0.167905
	107.681	0
	108.01	0.0315682
	113.896	0.126174
	118.344	0.0828452
	123.572	0

## Sheet: Figure 3b
Figure 3b
		Number of organoids
	Time (min)	1	2	3	4	5	6	7	8	9	10	11	12	13	14	15	16	17	18	19	20	21	22	23	24	25	26	27	28	29	30	31	32	33	34	35
	0	0	0	0	0	0	0	0	0	0	0	0	0	0	0	0	0	0	0	0	0	0	0	0	0	0	0	0	0	0	0	0	0	0	0	0
	5	3.629	0.953	0	1.362	2.453	3.18	0.066	2.203	2.291	4.535	4.572	8.285	4.773	2.865	0.712	4.509	2.663	1.793	7.985	6.009	14	3.855	7.978	12.702	3.965	6.165	2.054	27.691	4.086	5.711	10.008	10.065	12.348	17.354	4.086
	10	10.482	2.862	2.291	2.638	2.453	5.711	0.066	6.34	15.068	2.045	3.504	14.128	3.685	5.912	2.402	3.504	6.917	2.423	6.727	6.71	24.008	2.386	13.241	22.276	13.643	4.968	4.33	34.766	12.265	11.31	7.667	27.81	15.347	15.422	0
	15	20.471	2.862	2.291	6.055	12.92	8.13	2.177	16.504	19.983	2.969	4.391	17.757	11.063	7.682	0.712	6.87	7.953	6.933	10.763	5.44	34.772	15.264	10.288	30.303	15.826	5.56	1.756	39.36	8.427	3.945	0	34.913	18.538	26.565	15.376
	20	20.228	2.862	2.386	6.46	14.127	11.31	2.327	18.435	22.249	3.835	1.583	17.47	6.919	10.903	4.825	6.32	12.3	12.29	13.372	6.34	28.036	11.11	18.881	25.069	25.09	11.692	10.627	42.591	10.954	14.036	8.13	35.625	21.231	29.539	12.995
	25	22.996	2.862	4.764	6.889	16.549	19.799	2.177	21.448	23.499	3.986	2.103	18.11	15.025	13.393	7.125	6.32	14.578	15.564	12.918	8.973	41.474	21.576	25.045	20.016	21.639	20.815	4.903	45.642	20.854	16.699	3.18	37.929	17.018	23.962	22.891
	30	20.548	2.862	4.764	8.024	16.549	22.932	2.177	23.962	23.499	7.313	2.322	19.938	9.334	13.984	16.829	10.415	18.99	24.479	13.737	6.843	29.642	25.022	26.135	32.581	24.36	22.832	7.765	46.093	15.945	21.251	9.211	50.337	30.752	33.275	21.413
	35	22.996	2.862	11.31	10.069	16.549	23.499	2.327	23.499	26.565	5.646	3.674	19.06	11.119	17.124	15.772	9.031	24.829	25.484	14.766	7.431	42.179	13.036	30.152	21.685	29.687	21.285	14.89	40.78	23.749	21.038	12.804	41.464	22.033	38.047	21.038
	40	22.782	2.862	18.435	13.743	18.85	24.624	7.181	23.749	25.56	6.23	3.351	22.019	13.018	22.432	17.216	12.715	28.009	25.484	13.372	12.265	37.629	23.48	34.941	28.54	18.227	19.86	11.579	43.305	19.093	30.964	15.945	51.885	33.929	36.254	23.629
	45	22.782	5.153	23.199	12.795	19.876	24.624	7.553	27.553	26.565	5.111	4.185	20.455	13.018	25.537	17.727	11.634	25.672	26.327	14.766	12.804	50.529	32.748	31.823	31.249	19.481	21.412	7.765	42.296	24.905	27.15	10.62	52.182	31.607	25.017	25.514
	50	22.996	5.065	26.565	17.403	19.247	24.775	7.181	27.553	33.024	5.719	6.522	24.488	12.229	23.845	27.277	9.513	27.004	24.479	11.909	12.265	41.474	30.793	25.687	26.675	26.395	15.304	11.131	44.477	26.565	40.156	25.253	44.924	33.343	29.539	29.427
	55	22.996	5.248	29.358	18.199	23.402	24.624	7.181	28.61	35.218	7.915	9.486	23.717	12.865	23.03	23.725	7.903	24.829	28.024	11.909	20.225	49.91	20.093	33.9	32.896	28.355	14.533	11.851	45.942	42.138	29.358	13.707	42.816	33.929	32.152	30.379
	60	22.546	5.153	27.897	18.199	23.28	25.56	8.216	33.69	34.38	7.416	8.22	24.381	13.254	24.155	27.707	12.715	28.009	28.024	14.287	18.435	47.275	34.849	30.191	20.278	29.367	29.003	14.105	47.49	21.801	33.69	15.255	53.763	24.482	37.117	31.159
	120	27.181	19.122	27.897	18.199	23.173	28.61	9.78	33.024	27.553	16.515	7.755	23.783	8.792	24.94	26.565	13.88	22.41	29.449	14.982	31.329	42.443	25.793	36.626	29.998	33.69	19.321	16.738	44.628	33.69	41.987	20.695	51.35	59.423	37.747	25.974

## Sheet: Figure 4a
Figure 4a
		Pm/Pa
	Number of organoids	Control	No Mag	Mag
	1	1.1273	0.780476	0.499314
	2	0.906114	0.834879	0.515432
	3	1.10498	0.971994	0.559824
	4	0.810036	0.978589	0.27524
	5	1.04796	1.81234	0.445654
	6	0.518412	0.764765	1.00048
	7	0.787161	0.971429	1.12707
	8	1.17647	0.987261	0.194294
	9	1.20968	1.18518	0.614444
	10	1.02326	1.18518	0.470672
	11	1.15183	1.05172	0.35429
	12	1.40845	0.932584	0.671141
	13	0.859649	1.32544	0.609756
	14	1.22807	0.796178	0.680272
	15	0.851563	1.64	0.951923
	16	0.714286	0.703488	0.839506
	17	1.16901	0.947368	1.27161

[truncated: 14 more sheets: Figure 4b, Figure 5a, Figure 5c, Supplementary Figure 1a, Supplementary Figure 1b, Supplementary Figure 2b, Supplementary Figure 2c, Supplementary Figure 3, Supplementary Figure 5, Supplementary Figure 6, Supplementary Figure 7, Supplementary Figure 8, Supplementary Figure 9, Supplementary Figure 10]
